# Supplementary material for: Japanese Pharmacists’ Perceptions of Self-Development Skills and Continuing Professional Development
Source: Pharmacy (Basel). 2023 Apr 11;11(2):73. doi: 10.3390/pharmacy11020073 (PMC10143704; doi:10.3390/pharmacy11020073)
Supplement: Supplementary file 1 [file pharmacy-11-00073-s001.zip]

Archive with 1 entries (1 files):
- pharmacy-2326292-supplementary.pdf
